# Supplementary material for: Effects of Prospective Audit and Feedback in Patients with Extended-Spectrum β-Lactamase-Producing Escherichia coli Bacteremia
Source: Microorganisms. 2024 Nov 9;12(11):2275. doi: 10.3390/microorganisms12112275 (PMC11596308; doi:10.3390/microorganisms12112275)
Supplement: Supplementary file 1 [file microorganisms-12-02275-s001.zip]

Archive with 1 entries (1 files):
- microorganisms-3295924-supplementary.pdf
